# Supplementary material for: The Evaluation of the Trueness of Dental Mastercasts Obtained through Different 3D Printing Technologies
Source: J Funct Biomater. 2024 Jul 29;15(8):210. doi: 10.3390/jfb15080210 (PMC11355515; doi:10.3390/jfb15080210)
Supplement: Supplementary file 1 [file jfb-15-00210-s001.zip]

Archive with 1 entries (1 files):
- jfb-3070020-supplementary.pdf
